# Supplementary material for: Berries from Luzuriaga radicans Ruiz & Pav.: A Southern Chile Climbing Shrub as a Source of Antioxidants Against Chronic Diseases
Source: Plants (Basel). 2025 Aug 17;14(16):2555. doi: 10.3390/plants14162555 (PMC12389088; doi:10.3390/plants14162555)
Supplement: Supplementary file 1 [file plants-14-02555-s001.zip]

Archive with 1 entries (1 files):
- plants-3776519-supplementary.pdf
